# Supplementary material for: Validation of a novel multiplex real-time PCR assay for Trypanosoma cruzi detection and quantification in açai pulp
Source: PLoS One. 2021 Feb 2;16(2):e0246435. doi: 10.1371/journal.pone.0246435 (PMC7853518; doi:10.1371/journal.pone.0246435)
Supplement: S1 File — (ZIP) [file pone.0246435.s002.zip]

Archive with 4 entries (4 files):
- Exclusivity.eds
- Inclusivity.eds
- Linearity.eds
- Results.xlsx
