# Supplementary material for: Validation of a novel multiplex real-time PCR assay for Trypanosoma cruzi detection and quantification in açai pulp
Source: PLoS One. 2021 Feb 2;16(2):e0246435. doi: 10.1371/journal.pone.0246435 (PMC7853518; doi:10.1371/journal.pone.0246435)
Supplement: S1 File — (ZIP) [file pone.0246435.s002.zip › Results.xlsx]

## Sheet: Sensibilidade 
Targets	T. cruzi equivalents/mL
	10	1	0.75	0.5	0.25	0.1	0.01
DNA sat	27.32 ± 0.34	30.22 ± 0.44	30.52 ± 0.31	31.34 ± 0.79	32.14 ± 0.77	35.47 ± 0.68	36.82 ± 1.30
Exo IPC	30.57 ± 0.17	30.59 ± 0.24	30.92 ± 0.44	30.84 ± 0.16	30.50 ± 0.12	31. 10 ± 0.39	30.84 ± 0.47

## Sheet: Primers e sondas
Target	Primers/Probes	Sequences	Amplicon size	Reference
T. cruzi satellite DNA (Sat-DNA)	Cruzi 1 (Forward)	ASTCGGCTGATCGTTTTCGA	165 bp	Piron et al., 2007
	Cruzi 2 (Reverse)	AATTCCTCCAAGCAGCGGATA
	Cruzi 3 (Probe)	FAM-CACACACTGGACACCAA-NFQ-MGB
EXO-IPC (VIC/TAMRA)	Not Available	Not Available	Not Available	Applied Biosystems (4308323)

## Sheet: Inclusividade
DTUs		10⁴ par.Eq/mL		10³ par.Eq/mL		10² par.Eq/mL		10 par.Eq/mL		1 par.Eq/mL		0.1 par.Eq/mL
		Ct ± SD		Ct ± SD		Ct ± SD		Ct ± SD		Ct ± SD		Ct ± SD
TcI (Dm28c)		24.60 ± 0.61		29.67 ± 2.03		32.25 ± 0.16		34.32 ± 1.59		37.50 ± 0.17		40.99 ± 1.82
TcII (Y)		20.39 ± 0.02		24.35 ± 0.02		28.44 ± 0.09		30.50 ± 0.51		35.57 ± 0.80		37.28 ± 0.44
TcIII (3663)		23.00 ± 1.29		26.79 ± 0.50		32.94 ± 2.80		34.77 ± 1.30		41.18 ± 3.19		39.39 ± 1.26
TcIV (4167)		22.57 ± 0.40		27.45 ± 0.30		31.71 ± 0.26		34.42 ± 0.36		38.00 ± 5.13		39.58
TcV (LL014)		20.37 ± 1.25		24.14 ± 0.27		28.27 ± 0.20		30.51 ± 0.62		34.71 ± 1.22		36.74 ± 2.00
TcVI (CL Brener)		20.50 ± 0.05		25.20 ± 0.62		28.34 ± 0.73		30.96 ± 0.45		34.67 ± 0.25		42.80*

## Sheet: Exclusividade
Samples	10⁴ par.Eq/mL		10³ par.Eq/mL		10² par.Eq/mL		10 par.Eq/mL		1 par.Eq/mL		0.1 par.Eq/mL
	Ct ± SD		Ct ± SD		Ct ± SD		Ct ± SD		Ct ± SD		Ct ± SD
L. amazonensis	NA		NA		NA		NA		NA		NA
L. brasiliensis	NA		NA		NA		NA		NA		NA
Crithidia sp.	NA		NA		NA		NA		NA		NA
Herpetomonas sp.	NA		NA		NA		NA		NA		NA
T. rangeli	22.95 ± 0.58		27.83 ± 0.62		31.18 ± 0.30		32.95 ± 0.20		33.94 ± 0.64		38.91 ± 0.60

## Sheet: qPCR Açaí Coari
Açaí Samples	Targets	Ct ± SD	Parasite Load (Par.Eq/mL)	Microscopy
1	satDNA	36.42	19.05	Negative
	Exo-IPC	33.17 ± 0.39
2	satDNA	34.64	0.21	Negative
	Exo-IPC	33.23 ± 0.66
3	satDNA	35.97	0.10	Negative
	Exo-IPC	31.24 ± 2.56
4	satDNA	41.99	0.002	Negative
	Exo-IPC	34.94 ± 0.48
5	satDNA	37.49	10.60	Negative
	Exo-IPC	34.27 ± 0.12
6	satDNA	37.91	8.44	Negative
	Exo-IPC	32.84 ± 0.06
7	satDNA	39.31 ± 1.90	0.02 ± 0.01	Negative
	Exo-IPC	33.40 ± 0.47
8	satDNA	37.67	0.03	Negative
	Exo-IPC	28.53 ± 0.42
9	satDNA	37.29	0.04	Negative
	Exo-IPC	29.88 ± 0.02
10	satDNA	NA	Negative	Negative
	Exo-IPC	32.20 ± 0.42
11	satDNA	NA	Negative	Negative
	Exo-IPC	34.80 ± 0.94
12	satDNA	NA	Negative	Negative
	Exo-IPC	33.09 ± 0.21
13	satDNA	NA	Negative	Negative
	Exo-IPC	33.99 ± 0.08
14	satDNA	NA	Negative	Negative
	Exo-IPC	32.54 ± 0.07
15	satDNA	NA	Negative	Negative
	Exo-IPC	32.82 ± 0.12
16	satDNA	NA	Negative	Negative
	Exo-IPC	33.11 ± 0.08
17	satDNA	NA	Negative	Negative
	Exo-IPC	33.02 ± 0.28
18	satDNA	NA	Negative	Negative
	Exo-IPC	32.88 ± 0.37
19	satDNA	NA	Negative	Negative
	Exo-IPC	32.54 ± 0.41
20	satDNA	NA	Negative	Negative
	Exo-IPC	32.72 ± 0.15
21	satDNA	NA	Negative	Negative
	Exo-IPC	32.23 ± 0.73
22	satDNA	NA	Negative	Negative
	Exo-IPC	31.89 ± 0.25
23	satDNA	NA	Negative	Negative
	Exo-IPC	31.61 ± 0.25
24	satDNA	NA	Negative	Negative
	Exo-IPC	31.92 ± 0.27
25	satDNA	NA	Negative	Negative
	Exo-IPC	32.90 ± 0.19
26	satDNA	NA	Negative	Negative
	Exo-IPC	32.18 ± 0.16
27	satDNA	NA	Negative	Negative
	Exo-IPC	32.63 ± 0.16
28	satDNA	NA	Negative	Negative
	Exo-IPC	32.62 ± 0.90
29	satDNA	NA	Negative	Negative
	Exo-IPC	31.78 ± 0.16
30	satDNA	NA	Negative	Negative
	Exo-IPC	33.42 ± 0.21
31	satDNA	NA	Negative	Negative
	Exo-IPC	33.07 ± 0.05
32	satDNA	NA	Negative	Negative
	Exo-IPC	34.10 ± 0.26
33	satDNA	NA	Negative	Negative
	Exo-IPC	33.39 ± 0.02
34	satDNA	NA	Negative	Negative
	Exo-IPC	32.94 ± 0.16
35	satDNA	NA	Negative	Negative
	Exo-IPC	31.54 ± 0.86
36	satDNA	NA	Negative	Negative
	Exo-IPC	32.73 ± 0.31
37	satDNA	NA	Negative	Negative
	Exo-IPC	29.41 ± 0.24
38	satDNA	NA	Negative	Negative
	Exo-IPC	29.20 ± 0.60
39	satDNA	NA	Negative	Negative
	Exo-IPC	29.63 ± 0.45
40	satDNA	NA	Negative	Negative
	Exo-IPC	28.51 ± 0.75
41	satDNA	NA	Negative	Negative
	Exo-IPC	29.23 ± 0.11
42	satDNA	NA	Negative	Negative
	Exo-IPC	28.68 ± 0.01
43	satDNA	NA	Negative	Negative
	Exo-IPC	30.20 ± 0.19
44	satDNA	NA	Negative	Negative
	Exo-IPC	29.87 ± 0.40
45	satDNA	NA	Negative	Negative
	Exo-IPC	34.08 ± 0.52

## Sheet: Dosagem DNA açai Coari
Samples	Concentration (ng/uL)	A260/280 ratio	A260/230 ratio
1	347.1	1.8	1.1
2	66.4	1.8	2.2
3	92.3	1.8	1.4
4	113.7	1.8	2.1
5	53.1	1.8	2.2
6	51.0	1.8	2.4
7	45.8	1.7	2.2
8	53.4	1.7	2.0
9	63.0	1.8	2.5
10	78.4	1.8	2.1
11	88.9	1.9	2.0
12	58.7	1.7	1.7
13	172.0	1.5	0.9
14	184.3	1.6	0.8
15	130.6	2.0	2.2
16	107.2	1.8	1.9
17	118.0	1.9	2.2
18	98.5	1.9	2.3
19	110.4	1.9	2.2
20	110.5	1.9	2.2
21	130.3	1.9	2.2
22	124.6	1.9	1.9
23	50.1	1.8	2.9
24	183.4	1.6	1.0
25	63.7	1.8	2.1
26	52.1	1.8	2.3
27	49.5	1.8	2.2
28	48.3	1.8	2.4
29	68.1	1.8	2.2
30	74.2	1.8	2.3
31	59.7	1.7	2.3
32	52.3	1.7	1.7
33	57.9	1.7	1.8
34	58.7	1.9	3.0
35	36.9	1.6	1.7
36	73.6	1.9	2.6
37	53.2	1.8	1.8
38	51.5	1.8	2.6
39	49.9	1.8	1.8
40	90.2	1.8	1.7
41	48.5	1.9	2.7
42	59.6	1.8	3.0
43	62.9	1.8	1.6
44	74.0	1.8	1.9
45	60.7	1.9	2.6
